# Supplementary material for: Characterisation of an unusual nicotinic acetylcholine receptor subtype preferentially sensitive to biogenic amines
Source: Commun Biol. 2025 Dec 12;8:1764. doi: 10.1038/s42003-025-09143-z (PMC12700902; doi:10.1038/s42003-025-09143-z)
Supplement: Supplementary file 4 — Supplementary Data 1 [file 42003_2025_9143_MOESM4_ESM.xlsx]

## Sheet: Figure 1 - Biogenic amines 
log[Agonist] M	ACh	ACh	ACh	ACh	ACh	ACh	ACh	ACh	ACh	ACh	ACh	ACh	ACh	ACh	ACh	ACh	ACh	ACh	ACh	ACh	DA	DA	DA	DA	DA	OA	OA	OA	OA	OA	OA	TA	TA	TA	TA	TA	HA	HA	HA	HA	HA
-1.92082
-2																1.12	1.15	0.75	1.27	1.16
-2.1549
-2.22185																										1.1	0.809										1	1.06	1.07	1.06	1.17
-2.30103	1	1	1	1	1	1	1	1	1	1	1	1	1	1	1	1	1	1	1	1																	1	1	1	1	1
-2.52288	0.703	0.656	0.577	0.885	0.842	0.875	0.776	0.833	0.72	0.273	0.625	0.6	0.785	0.679	0.69											0.943	1.14	0.971	0.986	0.935	1.1	0.992	0.779	1.04	1	0.735	0.839	0.667	0.714	0.286	0.408
-2.69897	0.438	0.289	0.457	0.581	0.373	0.5	0.352	0.435	0.474	0.213	0.467	0.305	0.27	0.353	0.41	0.463																					0.308	0.588	0.133	0.182	0.198
-3	0	0.0238	0.174	0.309	0.197	0.235	0.116	0.087	0.05	0.0706	0.207	0.259	0.304	0.25	0.388	0.234										1	1	1	1	1	1	1	1	1	1	1	0.154	0.171	0.125	0.0317	0.0189
-3.1549	0.0667	0.05						0.0909	0.1	0.0364	0.0667	0.0412	0.023	0.0339	0.0581
-3.22185	0.0526	0.0845						0.16	0.0909	0.099	0.167	0.111	0.147	0.192	0.0783											0.892	0.674	0.971	0.901	1.01	0.859
-3.30103	0.0571	0.0789	0.127	0.278	0.13	0.133	0.0896	0.087	0	0.0821	0.0667	0.063	0.092	0.0909	0.121															0.827	0.623
-3.39794	0	0.0208						0	0	0.0208	0	0.0367	0	0.0702	0.0812
-3.52288	0	0	0.065	0.11	0	0	0.0137	0	0	0	0	0	0.0513	0	0.0209						0.943	0.965	0.942	0.957	0.994	0.284	0.276	0.462	0.451	0.389	0.232	0.732	0.794	0.882	0.709	0.943	0	0	0	0.0317	0
-3.69897																												0.188	0.113	0.0755	0.0577
-4	0	0	0	0.0303	0	0.0556	0	0	0	0	0	0	0	0.0317	0.0146						1	1	1	1	1	0.0213	0	0.0345	0	0.0192	0	0.538	0.456	0.597	0.416	0.62	0	0	0	0	0
-4.22185																																	0.229	0.362	0.265	0.307
-4.30103
-4.52288																					0.993	0.935	0.945	0.906	0.997	0.0437	0	0	0	0	0.0192	0.0897	0.0165	0.0645	0.0714	0.0442
-4.69897																					0.915	0.977
-5																					0.88	0.887	0.869	0.924	0.982	0	0	0	0	0	0	0	0	0	0	0
-5.22185																					0.702	0.744	0.746	0.859	0.739
-5.30103
-5.52288																					0.124	0.31	0.55	0.66	0.504							0	0	0	0	0
-6																					0.0328	0	0.105	0.0754	0.0991
-6.52288																					0	0	0.0044	0.00854	0.0055

## Sheet: Figure 3 - Sodium ions
Clamp (mV)	ACh in SOS - norm current (uA)	ACh in SOS - norm current (uA)	ACh in SOS - norm current (uA)	ACh in SOS - norm current (uA)	DA in SOS - norm current (uA)	DA in SOS - norm current (uA)	DA in SOS - norm current (uA)	DA in SOS - norm current (uA)	ACh in NMDG -norm current (uA)	ACh in NMDG -norm current (uA)	ACh in NMDG -norm current (uA)	ACh in NMDG -norm current (uA)
40	0	0	1.1619	0.184	0	0	0.367	0.0601	0	0	0.2095	0.0245
20	0	-0.0189	0.3759	0.0519	0	0	0.2041	0.066	0	0	0.0451	0
0	0	-0.0806	0.0294	0	-0.1	-0.2553	0.0524	0		0	0	0
-20	-0.0988	-0.1304	0	-0.027	-0.1142	-0.3286	0.0328	-0.0358	0	0	0	0
-40	-0.2609	-0.3846	-0.108		-0.3135	-0.4165	0.0383		0	0	0
-60	-0.5	-0.3448	-0.125		-0.3478	-0.7248	-0.0408		0	0	0
-80	-1.09	-1.2	-0.2069		-1.297	-0.8195	-0.4861		0	0	0
-100	-1	-1	-1	-1	-1	-1	-1	-1	0	0.01	0	0

## Sheet: Figure 4 - Co-application 
log[Agonist]M	Co-Ap ACh with 1uM DA 1	Co-Ap ACh with 1uM DA 2	Co-Ap ACh with 1uM DA 3	Co-Ap ACh with 1uM DA 4	Co-Ap ACh with 1uM DA 5
-2	0.2791	1.8987	0	0.1456	0.1893
-2.1549	2	1.8481		0.1893	0.1646
-2.30103	1	1	1	1	1
-2.52288	1.3235	2.3284	0.0952
-3	2	1.9851		1.1176
-3.52288	1.6056	1.3218	1.6	1.4	0.7863
-4	1.1831		1.3	1.2941	0.9145
-4.52288			0.36	1.2273	0.8889
-5			0.36	1.2557	1.094
-5.52288				0.9886	1.2821

## Sheet: Figure 5 - GBSA_x0009_
DA	ACh	H144P_DA	H144P_ACh	SH-PP_DA	SH-PP_ACh
-11.3267	-8.17204	-1.45266	-1.39182	4.94746	-10.1929
-10.2203	-8.36262	-2.05227	-1.47289	0.288596	-9.96943
-9.25502	-7.93657	-3.04712	-2.96033	1.94354	-2.56632
-8.6232	-7.42308	-2.0665	1.19736	2.83359	-14.6884
-10.6961	-8.09934	-2.02517	2.2464	2.13799	-12.4869

## Sheet: Figure 6 - ACh and mutants
log[ACh],M	Wt	Wt	Wt	Wt	Wt	Wt	Loop C	Loop C	Loop C	Loop C	Loop C	E138H	E138H	E138H	E138H	E138H	V140Q	V140Q	V140Q	V140Q	V140Q	H144P	H144P	H144P	H144P	H144P
-2										1	1.0263	0.84	1.15	1.3186	1.2803	1.1111		1.06	1.25	1.2395	0.9524		0.925	0.9365	0.9551	0.9524
-2.1549							0.9565	1.0867		1.0476	0.9737	1.51	1.37	1.0494	1.1297	1.2222	1.0292	0.97	1.0588	1.1407	0.9905		1.148	0.9921	0.9295	1
-2.30103	1	1	1	1	1	1	1	1	1	1	1	1	1	1	1	1	1	1	1	1	1	1	1	1	1	1
-2.52288	0.9744	0.573	0.76404	0.9306	0.862	0.8537	0.07714	0.4457	0.7255	0.8571	0.8493	0.7606	0.439	0.6241	0.8608	0.7419	0.938	1	1.025	1.0884	2.6067	1.055	1.3333	1.056	1.0053	1.1
-2.69897	0.7009	0.6595	0.5843	0.5369	0.577	0.9024	0.6857	0.4343	0.408	0.7143	0.6027	0.3944	0.2243	0.3321	0.3924	0.629	0.3298	0.5652	0.8	0.8744	0.7191	0.906	1.2281	1.1837	0.9706	0.95
-3	0.1538	0.3459	0.2809	0.2506	0.2707	0.5938	0.186	0.1444	0.1791	0.381	0.1918	0.1408	0.0439	0.0876	0.1646	0.2742	0.1103	0.2609	0.35	1.6465	0.2921	0.814	1.1034	1.0776	0.9441	1.012
-3.30103	0.0684	0.0865	0.07865	0.0537	0.0926	0.1875	0.0155	0.0778	0.0697	0.1364	0.1026	0.0308	0.0072	0.0284	0.0962	0.0902	0.0668	0.1277	0.162	0.0879	0.106	0.469	0.7586	0.6966	0.7834	0.5974
-3.52288	0.342	0.0108	0.01685	0.0537	0.0214	0.033	0.0195	0.0526	0.05	0.0455	0.0513	0	0.0072	0.0142	0.0385	0.0752	0.0393	0	0.135	0.0549	0.08	0.1889	0.3929	0.4876	0.5809	0.338
-4	0	0	0.00056	0.0179	0	0.011	0.0098	0.0105	0	0.0455	0.0256	0.0308	0	0.0047	0.0192	0.0301	0.0028	0	0.135	0.022	0.053	0.111	0.1071	0.2886	0.1618	0.0282

## Sheet: Figure 6 - DA and mutants
log[DA],M	Wt	Wt	Wt	Wt	Wt	Loop C	Loop C	Loop C	Loop C	Loop C	E138H	E138H	E138H	E138H	E138H	E138H	V140Q	V140Q	V140Q	V140Q	V140Q	V140Q	H144P	H144P	H144P
-2
-2.1549
-2.30103
-2.52288															0.8889	1.4041		1.06	1.0837	0.8525
-2.69897
-3											1.1642	0.9407	1.0061	0.9538	1	1.4041		1.2	1.1034	1.0853	1.134	1.322
-3.30103
-3.52288					1.1511				1.234	1.1069	1.4634	1.1186	1.0429	1.0462	1	1.4041	0.3372	1.253	1.133	1.0447	1.0928	1.3559			1.2431
-4	1	1	1	1	1	1	1	1	1	1	1	1	1	1	1	1	1	1	1	1	1	1	1	1	1
-4.52288	0.8581	0.9334	0.995	1.0674	1.0327	0.4173	0.954	0.5966	0.4231	0.3648		0.0175	0.0373	0.029	0.7857	0.6824	0.001	0.8219	0.7488	0.4005	0.6737	0.605	0.8383	1.2857	1.4318
-5	0.0033	0.8298	1	0.926	0.9412	0.0144	0.012	0.3977	0.1154	0.0503					0.2383	0	0	0.3836	0.2266	0.0374	0.0421	0	1.03	1.1071	0.8636
-5.52288	0.0033	0.0089	0.7565	0.2726	0.4706	0.0244	0.0053	0.0045	0.1154	0.0252	0.0714	0.0165	0.0248	0.029	0	0.0235	0.0005	0.0548	0.0197	0.0054	0	0.0168	0.4192	0.5	0.18
-6	0.0033	0.0271	0.284	0.0047	0.0448	0.0122	0	0.0045	0.1132	0.0132	0.018	0.0165	0.0145	0	0	0	0.0005	0.1967	0.012	0.0029	0	0	0.0976	0.4045	0.2476
-6.52288	0	0.0008	0.0056	0.0012	0.0149	0	0.0105	0.005	0	0					0	0	0.0005	0	0.0843	0.0029	0	0	0.0854	0.4719	0.381
-7	0	0	0	0	0.0149	0	0.0105	0.005	0	0	0	0.008	0.0145	0	0	0	0	0	0.0482	0.0143	0.0247	0.0813	0	0.2921	0.4714
